# Supplementary material for: Whole-Blood Gene Expression Profiles Associated with Mortality in Community-Acquired Pneumonia
Source: Biomedicines. 2023 Feb 1;11(2):429. doi: 10.3390/biomedicines11020429 (PMC9953679; doi:10.3390/biomedicines11020429)
Supplement: Supplementary file 1 [file biomedicines-11-00429-s001.zip]

Archive with 1 entries (1 files):
- biomedicines-2110225-supplementary.pdf
